# Supplementary material for: Low-Temperature Stress Impairs Reproductive Performance and Olfactory Behaviors in Tuta absoluta via Metabolic and Transcriptional Changes
Source: Insects. 2026 Jul 7;17(7):706. doi: 10.3390/insects17070706 (PMC13409891; doi:10.3390/insects17070706)
Supplement: Supplementary file 1 [file insects-17-00706-s001.zip]

Archive with 1 entries (1 files):
- insects-4361222-supplementary.pdf
